# Supplementary material for: Glucagon-like Peptide-1 Receptor Agonists and Alcohol Use Outcomes: A Systematic Review of Clinical Evidence
Source: J Clin Med. 2026 Jun 19;15(12):4781. doi: 10.3390/jcm15124781 (PMC13300848; doi:10.3390/jcm15124781)
Supplement: Supplementary file 1 [file jcm-15-04781-s001.zip]

Archive with 2 entries (2 files):
- jcm-4351833-supplementary-PRISMA .pdf
- jcm-4351833-supplementary.pdf
